# Supplementary material for: Salmonella Typhi, Paratyphi A, Enteritidis and Typhimurium core proteomes reveal differentially expressed proteins linked to the cell surface and pathogenicity
Source: PLoS Negl Trop Dis. 2019 May 24;13(5):e0007416. doi: 10.1371/journal.pntd.0007416 (PMC6553789; doi:10.1371/journal.pntd.0007416)
Supplement: S1 Table — (XLSX) [file pntd.0007416.s003.xlsx]

## Sheet: Sheet1
S2 Table: Protein concentration in µg/ml
Sample	Concentration in µg/ml
Salmonella Typhi ITM00032304 a	352.17
Salmonella Typhi ITM00032304 b	348.92
Salmonella Typhi Cambodia a	361.09
Salmonella Typhi Cambodia b	367.58
Salmonella Typhi DRC a	353.79
Salmonella Typhi DRC b	364.33
Salmonella Typhi Bangladesh a	351.36
Salmonella Typhi Bangladesh b	349.74
Salmonella Typhi Burkina Faso a	391.91
Salmonella Typhi Burkina Faso b	402.46
Salmonella Typhi Thailand a	351.36
Salmonella Typhi Thailand b	407.32
Salmonella Paratyphi A ATCC9150 a	385.43
Salmonella Paratyphi A ATCC9150 b	329.46
Salmonella Paratyphi A Cambodia a	290.52
Salmonella Paratyphi A Cambodia b	278.36
Salmonella Paratyphi A India 2008 a	305.12
Salmonella Paratyphi A India 2008 b	267
Salmonella Paratyphi A Senegal a	319.72
Salmonella Paratyphi A Senegal b	292.96
Salmonella Paratyphi A India 2012 a	330.27
Salmonella Paratyphi A India 2012 b	339.19
Salmonella Paratyphi A Myanmar a	277.55
Salmonella Paratyphi A Myanmar b	311.61
Salmonella Typhimurium ATCC14028 a	1066
Salmonella Typhimurium ATCC14028 b	995
Salmonella Typhimurium Cambodia a	1046
Salmonella Typhimurium Cambodia b	1050
Salmonella Typhimurium The Gambia a	1048
Salmonella Typhimurium The Gambia b	1079
Salmonella Typhimurium Ethiopia a	1108
Salmonella Typhimurium Ethiopia b	396
Salmonella Typhimurium DRC a	1000
Salmonella Typhimurium DRC b	1064
Salmonella Typhimurium Malawi a	949
Salmonella Typhimurium Malawi b	1011
Salmonella Enteritidis ATCC13076 a	700.14
Salmonella Enteritidis ATCC13076 b	753.67
Salmonella Enteritidis Cambodia a	593.07
Salmonella Enteritidis Cambodia b	657.15
Salmonella Enteritidis DRC a	629.57
Salmonella Enteritidis DRC b	699.33
Salmonella Enteritidis Nigeria a	637.68
Salmonella Enteritidis Nigeria b	606.05
Salmonella Enteritidis Senegal a	717.17
Salmonella Enteritidis Senegal b	679.05
Salmonella Enteritidis Indonesia a	689.6
Salmonella Enteritidis Indonesia b	610.1
