# Supplementary material for: Salmonella Typhi, Paratyphi A, Enteritidis and Typhimurium core proteomes reveal differentially expressed proteins linked to the cell surface and pathogenicity
Source: PLoS Negl Trop Dis. 2019 May 24;13(5):e0007416. doi: 10.1371/journal.pntd.0007416 (PMC6553789; doi:10.1371/journal.pntd.0007416)
Supplement: S2 Table — (XLSX) [file pntd.0007416.s004.xlsx]

## Sheet: Sheet1
S2 Table : Pearson correlation coefficients between two biological replicates. A value of 1 indicates perfect linear correlation while a value of 0 implies no correlation.
Serovar	Strain	Pearson correlation coefficient
S. Typhi	STY ITM 00032304	0.965
S. Typhi	STY Bangladesh	0.959
S. Typhi	STY Burkina Faso	0.974
S. Typhi	STY Cambodia	0.984
S. Typhi	STY Congo	0.923
S. Typhi	STY Thailand	0.966
S. Paratyphi A	SPTA ATCC 9150	0.983
S. Paratyphi A	SPTA Cambodia	0.989
S. Paratyphi A	SPTA India 2008	0.986
S. Paratyphi A	SPTA India 2012	0.984
S. Paratyphi A	SPTA Myanmar	0.988
S. Paratyphi A	SPTA Senegal	0.989
S. Enteritidis	SENT ATCC 13076	0.98
S. Enteritidis	SENT Cambodia	0.985
S. Enteritidis	SENTCongo	0.995
S. Enteritidis	SENT Indonesia	0.985
S. Enteritidis	SENT Nigeria	0.988
S. Enteritidis	SENT Senegal	0.994
S. Typhimurium	STM ATCC 14028	0.992
S. Typhimurium	STM Cambodia	0.982
S. Typhimurium	STM Gambia	0.975
S. Typhimurium	STM Ethiopia	0.864
S. Typhimurium	STM DRC	0.988
S. Typhimurium	STM Malawi	0.99
