# Supplementary material for: Salmonella Typhi, Paratyphi A, Enteritidis and Typhimurium core proteomes reveal differentially expressed proteins linked to the cell surface and pathogenicity
Source: PLoS Negl Trop Dis. 2019 May 24;13(5):e0007416. doi: 10.1371/journal.pntd.0007416 (PMC6553789; doi:10.1371/journal.pntd.0007416)
Supplement: S3 Table — (XLSX) [file pntd.0007416.s005.xlsx]

## Sheet: Sheet1
S3 Table : Differentially expressed proteins between non-typhoidal (NTS) and typhoidal Salmonella strains based on log2 fold change of LFQ intensity levels (log2 FC).
Gene Name	Function	log2 value of NTS strains	log2 value of typhoidal strains	log2 FC (typhoidal/NTS)	P-value
typA	GTP-binding protein	-2.664	0.357	3.021	6.49262e-07
gyrB	DNA gyrase subunit B	-2.744	0.138	2.883	2.32715e-09
pepA	cytosol aminopeptidase	-2.626	-0.231	2.394	4.59432e-12
gltA	citrate synthase	-1.109	0.839	1.948	2.36764e-16
nrdA	ribonucleoside-diphosphate reductase 1 alpha chain	-2.519	-0.64	1.879	2.61922e-10
SEN3473	putative exported protein	-3.22	-1.417	1.803	1.35056e-05
hemB	delta-aminolevulinic acid dehydratase	-3.51	-1.739	1.77	1.19316e-10
icdA	isocitrate dehydrogenase	0.001	1.766	1.765	3.14275e-09
glmS	glucosamine--fructose-6-phosphate aminotransferase	-2.401	-0.64	1.761	5.04594e-10
pfkB	6-phosphofructokinase isozyme	-2.992	-1.304	1.688	8.8579e-19
gltB	glutamate synthase [NADPH] large chain precursor	-0.518	1.146	1.663	2.23018e-07
guaA	GMP synthase [glutamine-hydrolyzing]	0.022	1.623	1.601	1.86388e-05
pfkA	6-phosphofructokinase	-2.614	-1.023	1.591	7.00899e-05
gcvP	glycine dehydrogenase (decarboxylating)	-1.41	0.16	1.57	3.80875e-07
prc	tail-specific protease precursor	-2.048	-0.494	1.554	4.13244e-10
aphA	class B acid phosphatase precursor	-2.697	-1.196	1.501	3.99718e-10
metG	Methionyl-tRNA synthetase	-0.601	0.853	1.453	2.15352e-07
acnB	aconitate hydratase 2 (citrate hydro-lyase 2)	0.286	1.717	1.431	1.23982e-08
argS	Arginyl-tRNA synthetase	-1.568	-0.138	1.431	6.30086e-08
yadF	carbonic anhydrase	-1.382	0.038	1.421	8.53592e-08
fabD	malonyl CoA-acyl carrier protein transacylase	-1.217	0.198	1.415	8.3789e-10
hslU	heat shock protein	-0.904	0.505	1.409	2.99463e-17
fabI	enoyl-[acyl-carrier-protein] reductase (NADH)	0.5	1.906	1.405	1.87068e-05
pyrG	CTP synthase	-0.424	0.958	1.382	1.18728e-08
prlC	oligopeptidase A	-0.413	0.941	1.353	9.28303e-06
deoC	deoxyribose-phosphate aldolase	-3.019	-1.672	1.346	4.30602e-07
lysS	Lysyl-tRNA synthetase	0.845	2.183	1.338	1.0041e-05
nfnB	oxygen-insensitive NAD(P)H nitroreductase	-0.358	0.98	1.338	1.90525e-16
rfaD	ADP-L-Glycero-D-mannoheptose-6-epimerase	-2.238	-0.905	1.334	1.68176e-10
aceE	pyruvate dehydrogenase E1 component	-0.382	0.921	1.304	1.17169e-06
minD	septum site determining protein	-0.91	0.388	1.298	1.9157e-15
gshB	Glutathione synthetase	-2.195	-0.968	1.226	5.19259e-06
speB	Agmatinase	-1.89	-0.667	1.223	6.24012e-11
dcd	deoxycytidine triphosphate deaminase	-2.716	-1.495	1.222	1.27303e-18
gcvT	Glycine cleavage system T protein.	-1.976	-0.755	1.221	6.49686e-06
rho	transcription termination factor	-0.716	0.501	1.217	5.91353e-08
murC	UDP-N-acetylmuramate:alanine ligase	-3.8	-2.587	1.213	5.78099e-10
yhgI	conserved hypothetical protein	-1.824	-0.637	1.187	4.23516e-08
rfbH	putative dehydratase RfbH	1.062	2.182	1.121	3.32966e-06
yliB	putative ABC transporter periplasmic binding protein	-2.207	-1.097	1.11	2.72774e-15
gor	glutathione reductase	-1.444	-0.348	1.096	2.03952e-06
dps	DNA protection during starvation protein	0.979	2.057	1.079	1.81947e-05
gpt	xanthine-guanine phosphoribosyltransferase	-1.981	-0.905	1.075	3.63026e-07
nifS	Cysteine desulfurase	-0.899	0.175	1.074	4.53779e-07
purF	amidophosphoribosyltransferase	-1.114	-0.059	1.055	1.30356e-09
clpB	ClpB protein (heat shock protein f84.1)	1.752	2.786	1.034	5.07204e-20
secB	protein-export protein SecB	-0.49	0.543	1.033	3.03411e-07
rpsB	30S ribosomal protein S2	4.507	3.506	-1	5.56989e-16
sucB	dihydrolipoamide succinyltransferase component (E2)	0.82	-0.182	-1.002	5.57889e-11
infA	initiation factor IF-1	1.06	0.028	-1.031	3.18798e-06
yfiD	conserved hypothetical protein	5.545	4.513	-1.033	6.4982e-06
aroK	shikimate kinase I	0.452	-0.591	-1.043	1.22817e-07
mopB	GroES protein	4.142	3.093	-1.049	2.48173e-08
pnp	polynucleotide phosphorylase	1.388	0.335	-1.053	4.68788e-05
ydgA	conserved hypothetical protein	-0.427	-1.49	-1.063	2.57869e-07
maeB	NADP-dependent malate dehydrogenase (decarboxylating)	0.093	-1.012	-1.105	2.00074e-07
ssb	single-strand DNA-binding protein	1.372	0.254	-1.118	2.02481e-06
rpmF	50S ribosomal protein L32	3.296	2.176	-1.121	2.40008e-05
cspC	cold shock-like protein CspC	3.865	2.702	-1.163	3.52611e-05
hns	H-ns protein (histone-like protein Hlp-II)	3.948	2.781	-1.167	1.34114e-06
ycgL	conserved hypothetical protein	-2.07	-3.243	-1.173	2.54782e-06
rplM	50S ribosomal subunit protein L13	4.219	3.035	-1.184	1.3054e-10
rpsH	30S ribosomal subunit protein S8	3.037	1.831	-1.206	6.72419e-07
rpmD	50S ribosomal subunit protein L30	3.168	1.952	-1.217	5.43372e-11
dapB	dihydrodipicolinate reductase	-1.229	-2.448	-1.219	8.64099e-05
rne	ribonuclease E	0.287	-0.94	-1.228	2.64973e-09
rplF	50S ribosomal subunit protein L6	4.951	3.687	-1.264	4.56504e-06
rplO	50S ribosomal subunit protein L15	3.011	1.731	-1.28	2.8578e-08
rpoZ	DNA-directed RNA polymerase omega chain	1.381	0.098	-1.283	6.49207e-07
gst	glutathione S-transferase	-1.871	-3.167	-1.296	1.1778e-08
ucpA	putative oxidoreductase	-1.865	-3.162	-1.298	3.03672e-08
rplS	50S ribosomal subunit protein L19	3.228	1.911	-1.317	2.70635e-13
ompA	outer membrane protein A	-0.978	-2.342	-1.364	1.10367e-07
frdB	fumarate reductase, iron-sulfur protein	-0.415	-1.791	-1.375	1.36212e-15
yciI	conserved hypothetical protein	-1.584	-2.993	-1.409	7.79785e-08
yfgD	putative arsenate reductase (arsenical pump modifier)	0.283	-1.148	-1.431	2.20781e-07
nifU	NifU-like protein	0.811	-0.621	-1.432	1.21712e-06
frr	Ribosome recycling factor	2.611	1.142	-1.47	4.00081e-12
fis	Fis DNA-binding protein	1.112	-0.359	-1.471	3.16193e-05
rpsE	30S ribosomal subunit protein S5	4.653	3.134	-1.519	2.28773e-06
rpmB	50S ribosomal subunit protein L28	3.337	1.812	-1.525	6.13258e-10
rplI	50s ribosomal subunit protein L9	5.3	3.774	-1.526	2.39628e-08
rpsT	30S ribosomal protein S20	3.842	2.307	-1.535	3.96371e-07
oppA	periplasmic oligopeptide-binding protein precursor (OppA)	2.305	0.748	-1.557	7.21325e-08
rpmG	50S ribosomal subunit protein L33	3.534	1.94	-1.594	4.75591e-09
ybaK	conserved hypothetical protein	-1.601	-3.236	-1.635	2.01314e-06
rplB	50S ribosomal subunit protein L2	4.453	2.791	-1.661	1.89513e-07
rpsK	30S ribosomal subunit protein S11	3.983	2.293	-1.69	9.3256e-10
rpsS	30S ribosomal subunit protein S19	3.906	2.2	-1.705	3.0601e-12
invH	cell adherance/invasion protein	-0.895	-2.63	-1.735	2.47178e-05
rpsD	30S ribosomal subunit protein S4	3.786	2.05	-1.736	1.48769e-13
ptsH	phosphocarrier protein HPr	3.255	1.486	-1.769	6.26271e-07
rpsU	30S ribosomal subunit protein S21	4.042	2.262	-1.78	5.95637e-15
rplP	50S ribosomal subunit protein L16	2.286	0.495	-1.791	3.33243e-13
copA	copper-transporting ATPase	-1.633	-3.458	-1.825	3.22787e-08
yecF	conserved hypothetical protein	-1.377	-3.249	-1.872	2.15418e-09
rpsJ	30S ribosomal subunit protein S10	4.888	3.005	-1.882	9.38397e-13
rpsP	30S ribosomal subunit protein S16	4.218	2.318	-1.9	3.21656e-10
ydgH	putative exported protein	1.385	-0.537	-1.922	2.3476e-07
cspA	cold shock protein	1.07	-0.853	-1.923	6.88949e-10
hupB	DNA-binding protein HU-beta	3.533	1.595	-1.939	1.44128e-12
rplJ	50S ribosomal subunit protein L10	4.365	2.41	-1.955	1.36502e-10
rpsM	30S ribosomal subunit protein S13	4.047	2.08	-1.967	7.1642e-12
rplA	50S ribosomal subunit protein L1	4.541	2.564	-1.976	8.73208e-11
pckA	phosphoenolpyruvate carboxykinase	2.172	0.193	-1.979	8.90109e-12
rplC	50S ribosomal subunit protein L3	4.48	2.429	-2.051	2.41506e-09
rpsO	30S ribosomal subunit protein S15	4.194	2.108	-2.086	3.15297e-12
rpmC	50S ribosomal subunit protein L29	3.124	1.028	-2.096	1.66346e-07
glnH	glutamine-binding periplasmic protein precursor	0.09	-2.008	-2.098	3.4929e-06
cspE	cold shock-like protein cspE	3.392	1.294	-2.098	7.52631e-13
rpsN	30S ribosomal subunit protein S14	3.031	0.931	-2.1	1.1392e-10
rplL	50S ribosomal subunit protein L7/L12	5.238	3.137	-2.101	1.33134e-19
rplX	50S ribosomal subunit protein L24	3.941	1.825	-2.116	2.98297e-13
rplK	50S ribosomal subunit protein L11	4.293	2.168	-2.125	1.61742e-10
slyB	outer membrane lipoprotein SlyB precursor	-1.796	-3.925	-2.129	3.71184e-10
rpsG	30S ribosomal subunit protein S7	4.915	2.766	-2.149	7.18566e-13
purB	adenylosuccinate lyase	0.516	-1.751	-2.267	3.46551e-05
rplV	50s ribosomal protein l22	4.433	2.131	-2.302	8.62257e-13
rpsR	30s ribosomal subunit protein S18	2.207	-0.104	-2.311	2.35741e-13
rpmA	50S ribosomal subunit protein L27	2.521	0.207	-2.314	4.67099e-06
dppA	periplasmic dipeptide transport protein precursor	1.884	-0.511	-2.395	1.61446e-08
rplQ	50S ribosomal subunit protein L17	4.051	1.636	-2.415	2.92938e-15
atpF	ATP synthase subunit B	-2.17	-4.615	-2.445	2.77025e-07
proX	glycine betaine-binding periplasmic protein precursor	2.597	-0.584	-3.181	1.06457e-09
ansB	L-asparaginase	-1.011	-4.196	-3.186	2.80703e-12
SEN1789	conserved hypothetical protein	2.758	-0.491	-3.249	9.91093e-07
rpmE2	putative 50s ribosomal protein L31 (second copy)	3.085	-0.523	-3.608	4.2102e-07
nlpB	putative lipoprotein	1.056	-3.786	-4.843	2.99984e-10
