# Supplementary material for: Salmonella Typhi, Paratyphi A, Enteritidis and Typhimurium core proteomes reveal differentially expressed proteins linked to the cell surface and pathogenicity
Source: PLoS Negl Trop Dis. 2019 May 24;13(5):e0007416. doi: 10.1371/journal.pntd.0007416 (PMC6553789; doi:10.1371/journal.pntd.0007416)
Supplement: S4 Table — (XLSX) [file pntd.0007416.s006.xlsx]

## Sheet: Sheet1
S4 Table : Differentially expressed proteins between S. Paratyphi (SPTA) and S. Typhi (STY) based on log2 fold change of LFQ intensity levels (log2-FC).
Gene Name	Function	log2 value of SPTA strains	log2 value of STY strains	log2 FC (SPTA/STY)	P-value
slyX	conserved hypothetical protein	1.432	-3.213	4.645	3.65592e-22
fumA	Fumarate hydratase class I, aerobic	0.628	-3.487	4.115	4.24809e-17
rfbA	TDP-glucose pyrophosphorylase	1.208	-2.821	4.029	3.4302e-11
dnaN	DNA polymerase III beta-subunit	2.314	-1.585	3.899	1.2952e-14
ptsN	nitrogen regulatory IIA protein	0.503	-3.234	3.737	2.91288e-07
gcvH	glycine cleavage system H protein	1.542	-2.012	3.554	1.95464e-13
napA	probable nitrate reductase	0.34	-2.95	3.29	6.19132e-10
glnH	glutamine-binding periplasmic protein precursor	1.16	-2.037	3.197	1.86098e-11
rcsB	regulator of capsule synthesis B component	1.112	-2.034	3.146	1.58129e-14
proX	glycine betaine-binding periplasmic protein precursor	2.407	-0.718	3.125	8.69771e-13
cysB	cys regulon transcriptional activator	-1.003	-4.055	3.053	3.6237e-08
murF	UDP-N-acetylmuramoylalanyl-D-glutamyl-2,6-diami nopimelate--D-alan alanyl ligase	-0.426	-3.134	2.708	2.95513e-06
ribA	GTP cyclohydrolase II	0.021	-2.599	2.62	6.6978e-11
sbp	periplasmic sulphate binding protein	3.781	1.325	2.456	5.68519e-18
fbp	fructose-1,6-bisphosphatase	1.279	-1.159	2.438	1.087e-10
pheT	phenylalanyl-tRNA synthetase beta chain	1.776	-0.578	2.354	3.31726e-09
ppiB	peptidyl-prolyl cis-trans isomerase B	4.628	2.352	2.277	4.4912e-10
purH	phosphoribosylaminoimidazolecarboxamide formyltransferase and IMP cyclohydrolase (bifunctional enzyme)	3.748	1.509	2.239	2.1768e-10
yjjI	conserved hypothetical protein	-2.037	-4.262	2.225	7.52007e-09
ahpF	alkyl hydroperoxide reductase F52A protein (subunit F)	0.6	-1.613	2.213	1.13484e-14
polA	DNA polymerase I	0.719	-1.49	2.209	4.4248e-09
yjdC	putative transcriptional regulator	-1.45	-3.595	2.145	2.95285e-09
purD	phosphoribosylglycineamide synthetase	2.6	0.457	2.143	5.74076e-10
atpA	ATP synthase alpha subunit	1.213	-0.901	2.114	1.98569e-11
gcvT	aminomethyltransferase	1.868	-0.239	2.107	2.09808e-12
ilvD	dihydroxyacid dehydratase	-0.158	-2.264	2.107	3.92222e-15
nlpB	putative lipoprotein	-1.254	-3.344	2.09	3.12255e-12
serA	D-3-phosphoglycerate dehydrogenase	2.215	0.133	2.083	9.8717e-12
ygdH	conserved hypothetical protein	0.702	-1.361	2.063	6.99142e-09
parC	topoisomerase IV subunit A	-0.729	-2.757	2.028	5.54666e-15
speA	biosynthetic arginine decarboxylase	-0.125	-2.07	1.945	3.48306e-13
ung	uracil-DNA glycosylase	-0.581	-2.516	1.935	8.55005e-11
thrS	threonyl-tRNA synthetase	1.756	-0.168	1.924	2.67729e-08
lytB	LytB protein	0.48	-1.44	1.919	9.5661e-10
rnb	exoribonuclease II	1.119	-0.779	1.898	9.08869e-09
accD	acetyl-CoA carboxylase beta subunit	2.877	0.984	1.893	6.07153e-14
katG	catalase (hydroperoxidase I)	1.098	-0.778	1.876	3.44459e-08
invH	cell adherance/invasion protein	-0.127	-1.993	1.866	8.99068e-07
cspC	cold shock-like protein CspC	5.166	3.328	1.838	1.58739e-05
yciK	hypothetical oxidoreductase	0.128	-1.695	1.823	4.23016e-09
oxyR	hydrogen peroxide-inducible regulon activator	1.071	-0.748	1.819	3.41305e-08
srmB	ATP-dependent RNA helicase SrmB	-2.924	-4.729	1.805	3.0836e-08
acpP	acyl carrier protein	3.828	2.101	1.726	2.99662e-07
pnp	polynucleotide phosphorylase	2.762	1.047	1.715	2.6501e-08
murA	UDP-N-acetylglucosamine 1-carboxyvinyltransferase	0.207	-1.504	1.711	1.7762e-11
SPA0420	conserved hypothetical protein	0.85	-0.848	1.698	7.84643e-07
kdgR	transcriptional regulator KdgR	1.319	-0.365	1.684	2.43604e-11
rfbG	CDP-glucose 4,6-dehydratase	2.183	0.606	1.577	3.33565e-14
grxC	glutaredoxin 3	1.728	0.157	1.57	8.26999e-09
ybfF	putative esterase/lipase YbfF	-1.716	-3.238	1.522	3.95819e-09
yeeN	conserved hypothetical protein	0.148	-1.366	1.514	4.44536e-09
kdgK	2-dehydro-3-deoxygluconokinase	-1.72	-3.228	1.508	5.5064e-09
tolC	outer membrane protein TolC precursor	-2.861	-4.356	1.494	4.66881e-09
glmS	glucosamine--fructose-6-phosphate aminotransferase	1.673	0.186	1.487	3.99571e-06
tesA	acyl-coA thioesterase I	-1.212	-2.693	1.481	3.97944e-09
pcnB	poly(A) polymerase	-1.659	-3.14	1.481	1.84534e-06
ispB	octaprenyl-diphosphate synthase	-0.155	-1.632	1.478	5.60456e-12
mrsA	PGM/PMM-family protein	0.179	-1.285	1.464	3.44687e-08
rpsK	30S ribosomal subunit protein S11	4.591	3.134	1.456	2.96678e-06
yaeT	outer membrane protein precursor	-1.531	-2.981	1.45	1.6028e-08
atpH	ATP synthase delta subunit	-0.197	-1.644	1.447	1.37816e-07
gpt	xanthine-guanine phosphoribosyltransferase	1.377	-0.048	1.425	7.00837e-12
yrbC	possible exported protein	-0.035	-1.448	1.413	7.44583e-06
ksgA	dimethyladenosine transferase	-1.059	-2.466	1.407	1.71356e-06
pheS	phenylalanyl-tRNA synthetase alpha chain	1.134	-0.269	1.403	5.24961e-08
zwf	glucose 6-phosphate dehydrogenase	2.633	1.242	1.391	2.85029e-10
nrdA	ribonucleoside-diphosphate reductase 1 alpha chain	1.625	0.235	1.39	3.0197e-12
pyrB	aspartate carbamoyltransferase catalytic subunit	1.222	-0.166	1.388	2.28112e-06
gcvP	glycine dehydrogenase (decarboxylating)	2.415	1.045	1.37	2.09134e-06
galU	glucose-1-phosphate uridylyltransferase	1.549	0.18	1.369	1.35841e-05
aspA	aspartate ammonia-lyase	3.235	1.898	1.337	3.60463e-06
folE	GTP cyclohydrolase I	0.286	-1.012	1.298	4.81717e-09
ycfO	putative glycosyl hydrolase	-1.916	-3.19	1.274	3.34231e-11
udhA	possible pyridine nucleotide-disulphide oxidoreductase	1.926	0.655	1.271	4.829e-09
sseA	putative thiosulfate sulfurtransferase	0.047	-1.211	1.258	1.82084e-08
rfbF	glucose-1-phosphate cytidylyltransferase	2.087	0.832	1.254	3.02451e-11
fruB	pts system, fructose-specific IIA/FPR component	0.094	-1.16	1.254	1.16847e-06
sdhA	succinate dehydrogenase flavoprotein subunit	-2.701	-3.947	1.246	1.96767e-05
SPA3244	conserved hypothetical protein	2.357	1.118	1.238	2.64285e-05
nadC	nicotinate-nucleotide pyrophosphorylase	-2.019	-3.245	1.226	3.79884e-05
gshA	gamma-glutamylcysteine synthetase	0.328	-0.893	1.221	4.21384e-06
suhB	extragenic suppressor protein SuhB	1.626	0.405	1.22	2.2722e-10
cysI	sulfite reductase (NADPH) hemoprotein alpha subunit	1.782	0.563	1.22	4.52123e-10
tmk	thymidylate kinase	-1.869	-3.081	1.212	6.5571e-07
ydgH	putative exported protein	1.638	0.428	1.21	1.65655e-09
yiaE	putative 2-hydroxyacid dehydrogenase	-1.082	-2.29	1.208	6.3444e-09
fabI	enoyl-[acyl-carrier-protein] reductase (NADH)	4.08	2.872	1.208	2.78646e-09
ptr	protease III precursor (pitrilysin)	-2.151	-3.349	1.198	7.24685e-11
pfkA	6-phosphofructokinase	1.14	-0.046	1.186	2.85871e-05
yfhA	putative transcriptional regulator	-1.372	-2.554	1.182	6.55256e-08
murC	UDP-N-acetylmuramate:alanine ligase	-0.45	-1.629	1.179	2.46988e-08
tpiA	triosephosphate isomerase	4.187	3.018	1.169	2.23616e-11
SPA1704	conserved hypothetical protein	-1.586	-2.749	1.163	8.64239e-07
pepQ	proline dipeptidase	1.748	0.593	1.155	9.87186e-08
moaB	molybdenum cofactor biosynthesis protein B	0.495	-0.659	1.153	7.19965e-11
pykA	pyruvate kinase A	3.173	2.039	1.135	3.98011e-09
guaA	GMP synthase (glutamine-hydrolyzing)	3.759	2.626	1.133	2.01713e-08
ycbY	conserved hypothetical protein	-1.3	-2.429	1.129	8.99987e-07
hscA	chaperone protein HscA	0.635	-0.47	1.105	1.66695e-09
yccW	conserved hypothetical protein	-0.93	-2.025	1.094	2.73867e-08
SPA0454	putative ion-channel protein	-1.983	-3.071	1.088	1.93266e-06
fabG	3-oxoacyl-[acyl-carrier protein] reductase	3.766	2.686	1.08	3.85667e-05
baeR	putative two-component system response regulator	-2.135	-3.198	1.063	2.64852e-07
rfbH	putative dehydratase RfbH	4.276	3.228	1.048	4.91596e-09
dapD	2,3,4,5-tetrahydropyridine-2-carboxylate N-succinyltransferase	3.206	2.158	1.048	2.12848e-09
argH	argininosuccinate lyase	-1.803	-2.847	1.044	4.85585e-05
purK	phosphoribosylaminoimidazole carboxylase ATPase subunit	-0.567	-1.608	1.041	6.86839e-08
yhdH	possible oxidoreductase	0.701	-0.336	1.037	1.33393e-09
era	GTP-binding protein	0.116	-0.918	1.034	6.7759e-06
hisS	histidyl-tRNA synthetase	2.291	1.259	1.032	2.26918e-09
prfA	peptide chain release factor 1 (RF-1)	0.409	-0.614	1.023	2.2298e-07
aspS	aspartyl-tRNA synthetase	3.051	2.039	1.012	3.46197e-05
xthA	exodeoxyribonuclease III	-1.054	-2.064	1.01	8.29073e-08
galK	galactokinase	-1.187	-0.155	-1.033	2.14529e-07
ycgM	putative hydrolase	-3.517	-2.477	-1.04	1.84565e-05
rpsN	30S ribosomal subunit protein S14	1.981	3.022	-1.041	1.92446e-06
aceF	dihydrolipoamide acetyltransferase component (E2) of pyruvate dehydrogenase	4.236	5.284	-1.048	1.675e-09
cutF	copper homeostasis protein CutF precursor (lipoprotein nlpE)	-4.302	-3.238	-1.064	4.90953e-06
udp	uridine phosphorylase	-0.449	0.624	-1.074	2.51602e-07
ppiD	peptidyl-prolyl cis-trans isomerase D	-0.328	0.751	-1.079	1.31976e-09
ybdQ	conserved hypothetical protein	1.333	2.415	-1.082	6.03385e-07
usg	putative semialdehyde dehydrogenase	-3.08	-1.989	-1.091	1.86112e-06
dps	DNA protection during starvation protein	3.079	4.175	-1.096	3.01974e-06
prc	tail-specific protease precursor	0.521	1.631	-1.111	3.30569e-05
rnk	regulator of nucleoside diphosphate kinase	-2.228	-1.118	-1.111	7.31259e-06
kdsA	2-dehydro-3-deoxyphosphooctonate aldolase	1.247	2.366	-1.12	5.4727e-07
uvrA	excision nuclease subunit A	-3.769	-2.647	-1.122	9.58095e-07
lpxA	acyl-[acyl-carrier-protein]:UDP-N- acetylglucosamine O-acyltransferase	0.209	1.333	-1.124	1.36544e-08
ydgA	conserved hypothetical protein	-0.483	0.644	-1.127	4.87724e-09
fkpA	FKBP-type peptidyl-prolyl isomerase	2.261	3.393	-1.132	5.33813e-13
aphA	class B acid phosphatase precursor	-0.196	0.944	-1.14	2.17031e-07
slt	lytic murein transglycosylase	-1.812	-0.658	-1.154	9.64636e-11
damX	DamX protein	-2.535	-1.378	-1.158	3.79988e-07
ftsJ	cell division protein	-3.472	-2.306	-1.167	3.97451e-05
yfgL	putative lipoprotein	-2.172	-1.005	-1.167	5.94945e-06
trxB	thioredoxin reductase	1.802	2.987	-1.185	1.18988e-09
amiC	N-acetylmuramoyl-L-alanine amidase	-3.497	-2.309	-1.189	3.77938e-12
yfhP	conserved hypothetical protein	-4.534	-3.34	-1.194	2.08034e-06
rpiA	ribose 5-phosphate isomerase	0.923	2.131	-1.208	3.26163e-08
hisC	histidinol-phosphate aminotransferase (imidazole)	-1.3	-0.087	-1.213	3.28657e-06
yiiU	conserved hypothetical protein	2.732	3.945	-1.213	1.13052e-07
yfeF	putative oxidoreductase	-2.16	-0.94	-1.219	5.98615e-09
qor	quinone oxidoreductase	-1.015	0.211	-1.225	3.84274e-12
yacG	conserved hypothetical protein	-3.16	-1.912	-1.249	1.93447e-08
rfaE	ADP-heptose synthase	-3.095	-1.836	-1.259	5.46524e-07
maeB	NADP-dependent malate dehydrogenase (decarboxylating)	-0.079	1.194	-1.272	3.26311e-12
gcvR	glycine cleavage system transcriptional repressor	-3.383	-2.103	-1.28	1.68894e-05
tyrA	chorismate mutase/prephenate dehydrogenase	0.026	1.311	-1.285	3.05742e-09
yrfI	heat shock protein	-0.929	0.38	-1.309	1.34304e-09
rlpA	rare lipoprotein A precursor	-1.862	-0.549	-1.313	5.57495e-13
psd	phosphatidylserine decarboxylase proenzyme	-2.412	-1.094	-1.318	1.41023e-09
pheA	chorismate mutase-P/prephenate dehydratase	-2.93	-1.589	-1.342	6.15987e-08
ygiC	conserved hypothetical protein	-0.392	0.955	-1.347	1.84588e-06
ynaF	conserved hypothetical protein	-0.692	0.655	-1.348	2.42617e-09
trmD	tRNA(guanine-N1)methyltransferase	-3.719	-2.367	-1.352	9.44146e-15
galT	galactose-1-phosphate uridylyltransferase	-2.764	-1.412	-1.352	2.23149e-09
ybbN	thioredoxin-like protein	-0.692	0.669	-1.362	2.76426e-10
sdaB	L-serine dehydratase 2 (L-serine deaminase 2)	-3.035	-1.672	-1.363	9.01176e-07
ybhC	possible pectinesterase precursor	-0.446	0.925	-1.372	3.98714e-12
phoB	phosphate regulon transcriptional regulatory protein PhoB	-2.888	-1.513	-1.375	5.87487e-08
aroF	phospho-2-dehydro-3-deoxyheptonate aldolase, tyr-sensitive	0.847	2.231	-1.384	1.15191e-09
hemN	oxygen-independent coproporphyrinogen III oxidase	-3.754	-2.342	-1.412	2.28392e-05
yaeH	conserved hypothetical protein	0.286	1.712	-1.426	8.11401e-11
atpF	ATP synthase subunit B	-3.76	-2.33	-1.43	2.25128e-07
pckA	phosphoenolpyruvate carboxykinase	1.044	2.481	-1.437	1.65614e-17
btuE	putative glutathione peroxidase/vitamin B12 transport periplasmic protein BtuE	-1.091	0.358	-1.449	5.08885e-08
ybeD	conserved hypothetical protein	-2.13	-0.654	-1.476	2.50491e-06
menC	O-succinylbenzoate-CoA synthase	-3.974	-2.468	-1.506	2.31133e-05
sfbA	lipoprotein	-1.597	-0.064	-1.534	4.08325e-13
msyB	acidic protein MsyB;multicopy suppressor of SecY	-3.276	-1.729	-1.547	1.34045e-06
menB	naphthoate synthase	0.689	2.267	-1.578	3.67287e-13
acnA	aconitate hydratase 1 (citrate hydro-lyase 1)	-4.07	-2.458	-1.612	5.11033e-10
yqjC	putative exported protein	-1.506	0.109	-1.616	2.86948e-11
dsbA	thiol:disulfide interchange protein	-0.034	1.607	-1.641	1.03831e-08
ugpB	glycerol-3-phosphate-binding periplasmic protein	-2.35	-0.685	-1.665	6.14982e-11
potD	spermidine/putrescine-binding periplasmic protein precursor	0.478	2.148	-1.67	4.17948e-07
mtlD	mannitol-1-phosphate dehydrogenase	-3.165	-1.434	-1.731	9.62962e-16
yahO	probable secreted protein	-1.301	0.443	-1.744	4.06431e-11
rna	ribonuclease I precursor	-3.29	-1.543	-1.747	6.11171e-08
yeaA	conserved hypothetical protein	-1.033	0.731	-1.765	3.48084e-10
msrA	peptide methionine sulfoxide reductase	-1.032	0.742	-1.774	1.27868e-12
gldA	glycerol dehydrogenase	-2.662	-0.884	-1.778	7.11761e-09
hisB	imidazoleglycerol-phosphate dehydratase;histidinol phosphatase	-2.913	-1.096	-1.817	8.74385e-06
epd	D-erythrose 4-phosphate dehydrogenase	-3.666	-1.84	-1.826	1.42154e-08
btuE	putative glutathione peroxidase/vitamin B12 transport periplasmic protein BtuE	-1.511	0.358	-1.869	8.31094e-10
dacC	D-alanyl-D-alanine carboxypeptidase (penicillin-binding protein 6 precursor)	-2.389	-0.506	-1.883	1.92035e-12
hemM	outer membrane lipoprotein	-1.33	0.556	-1.886	1.21828e-13
ybaY	conserved hypothetical lipoprotein	-2.036	-0.133	-1.903	2.04901e-05
yffB	conserved hypothetical protein	-2.611	-0.705	-1.906	5.83668e-06
osmE	osmotically inducible lipoprotein E precursor	0.973	2.886	-1.914	9.82974e-09
ybaK	conserved hypothetical protein	-2.573	-0.644	-1.928	1.93708e-07
ygiB	possible lipoprotein	-2.145	-0.213	-1.932	9.29278e-13
cyaY	CyaY protein	-3.246	-1.295	-1.951	1.05075e-08
rseB	sigma-E factor regulatory protein RseB precursor	-4.394	-2.441	-1.954	3.2609e-06
yggG	conserved hypothetical protein	-3.663	-1.703	-1.96	5.75253e-07
osmY	Putative periplasmic protein	2.047	4.065	-2.018	9.06698e-07
SPA2154	putative tetR-family transcriptional regulator	-4.657	-2.586	-2.071	1.20346e-06
yebE	conserved hypothetical protein	-3.088	-0.995	-2.093	1.93286e-10
leuS	leucyl-tRNA synthetase	0.282	2.4	-2.118	4.71474e-13
ydcY	conserved hypothetical protein	-4.192	-2.061	-2.131	2.32226e-10
tktB	transketolase 2	-2.073	0.062	-2.134	1.14135e-09
hrpA	ATP-dependent helicase HrpA	-3.363	-1.196	-2.167	4.00784e-12
otsA	trehalose-6-phosphate synthase	-1.58	0.616	-2.196	6.48075e-07
cfa	cyclopropane-fatty-acyl-phospholipid synthase	-2.111	0.141	-2.252	7.33251e-11
yaiB	conserved hypothetical protein	-0.99	1.337	-2.327	5.16724e-10
ycfM	putative lipoprotein	-3.099	-0.729	-2.37	2.44894e-10
cysH	3-phosphoadenosine 5-phosphosulfate sulfotransferase	-2.489	-0.012	-2.477	4.39933e-12
eco	ecotin precursor	-2.786	-0.215	-2.572	7.55854e-09
ygdI	possible lipoprotein	-1.504	1.119	-2.623	2.06504e-09
hisF	cyclase HisF	-3.992	-1.357	-2.636	1.33255e-08
cysJ	sulfite reductase (NADPH) flavoprotein beta subunit	-1.361	1.294	-2.655	2.57801e-11
hisG	ATP phosphoribosyltransferase	-2.876	-0.174	-2.702	7.14603e-16
SPA1591	putative substrate-binding transport protein	-1.588	1.135	-2.722	5.63895e-15
pal	peptidoglycan-associated lipoprotein precursor	-3.45	-0.722	-2.728	2.49018e-12
ysgA	putative hydrolase	-1.768	1.064	-2.832	1.84037e-12
yqjD	conserved hypothetical protein	-0.804	2.031	-2.835	2.44017e-12
galE	UDP-glucose 4-epimerase	-3.281	-0.407	-2.875	5.5827e-10
mioC	MioC protein	-3.676	-0.799	-2.877	6.86965e-14
poxB	pyruvate dehydrogenase	-4.028	-0.924	-3.104	6.77306e-10
aroG	phospho-2-dehydro-3-deoxyheptonate aldolase (DAHP synthetase) phenylalanine repressible	-2.496	0.642	-3.139	4.07677e-15
ppc	phosphoenolpyruvate carboxylase	-1.322	1.843	-3.165	5.91351e-12
hisI	phosphoribosyl-AMP cyclohydrolase / phosphoribosyl-ATP pyrophosphohydrolase	-2.743	0.445	-3.188	4.30982e-14
yeaC	conserved hypothetical protein	-3.424	-0.012	-3.412	7.52837e-16
hisD	histidinol dehydrogenase	-2.109	1.47	-3.579	2.95387e-14
dld	D-lactate dehydrogenase	-4.671	-0.703	-3.967	4.50637e-12
purB	adenylosuccinate lyase	-2.18	1.819	-3.999	1.1162e-18
thrC	threonine synthase	-3.002	1.21	-4.212	6.95601e-18
yfhI	peptidase B (leucyl aminopeptidase)	-3.767	2.345	-6.112	2.35462e-18
pgm	phosphoglucomutase	-5.559	0.634	-6.192	7.63827e-22
cueR	copper efflux regulator	-2.084	5.086	-7.169	2.18805e-12
