# Supplementary material for: Salmonella Typhi, Paratyphi A, Enteritidis and Typhimurium core proteomes reveal differentially expressed proteins linked to the cell surface and pathogenicity
Source: PLoS Negl Trop Dis. 2019 May 24;13(5):e0007416. doi: 10.1371/journal.pntd.0007416 (PMC6553789; doi:10.1371/journal.pntd.0007416)
Supplement: S5 Table — (XLSX) [file pntd.0007416.s007.xlsx]

## Sheet: Sheet 1
S5 Table : Differentially expressed proteins between between S. Enteritidis (SENT) and S. Typhimurium (STM) based on log2 fold change of LFQ intensity levels (log2-FC).
Gene name	Function	log2 value of SENT strains	log2 value of STM strains	log2 FC (SENT/STM)	P-value
nlpB	putative lipoprotein	3.52863	-1.17768	4.70631	3.99012e-13
typA	GTP-binding protein	-0.737658	-4.35284	3.61518	3.14035e-05
pheT	Phenylalanyl-tRNA synthetase beta chain	0.0852517	-3.27262	3.35787	3.70498e-05
ilvC	ketol-acid reductoisomerase	2.70021	-0.271533	2.97174	4.03802e-08
purG	Phosphoribosylformylglycinamidine synthase	-0.639753	-3.36363	2.72387	1.22025e-05
guaA	GMP synthase [glutamine-hydrolyzing]	1.49988	-1.21708	2.71696	1.2137e-07
ilvE	branched-chain amino-acid aminotransferase	0.80263	-1.85086	2.65349	5.67524e-15
acpP	Acyl carrier protein	2.55808	-0.053662	2.61174	7.71689e-12
gyrB	DNA gyrase subunit B	-1.33738	-3.91267	2.57529	3.37729e-05
dapB	dihydrodipicolinate reductase	0.0826675	-2.30166	2.38433	4.98508e-10
kdsA	2-dehydro-3-deoxyphosphooctonate aldolase	1.16171	-1.21212	2.37383	6.66097e-08
gltB	glutamate synthase [NADPH] large chain precursor	0.727645	-1.52485	2.25249	5.0656e-10
hisS	Histidyl-tRNA synthetase	0.430302	-1.80375	2.23405	3.06081e-09
serA	D-3-phosphoglycerate dehydrogenase	0.565606	-1.66072	2.22633	5.3651e-12
prlC	oligopeptidase A	0.795157	-1.38237	2.17752	1.23284e-07
sucC	succinyl-CoA synthetase beta chain	1.90592	-0.25148	2.1574	3.311e-11
lysS	Lysyl-tRNA synthetase	2.0308	-0.101846	2.13265	6.02624e-07
katG	catalase (hydroperoxidase I)	-0.382869	-2.48414	2.10128	1.60528e-08
glnS	glutaminyl-tRNA synthetase	1.06841	-1.01556	2.08397	3.10777e-09
aspC	aspartate aminotransferase	3.0233	0.96758	2.05572	1.64121e-13
gcvP	glycine dehydrogenase (decarboxylating)	-0.353943	-2.30161	1.94767	1.71936e-07
fldA	flavodoxin 1	0.517033	-1.42566	1.94269	7.66381e-11
metG	Methionyl-tRNA synthetase	0.489577	-1.45264	1.94222	1.50976e-07
gshB	Glutathione synthetase	-1.25419	-3.12835	1.87417	5.29154e-09
bglX	periplasmic beta-glucosidase precursor	-0.379546	-2.21354	1.83399	6.93998e-11
rfbH	putative dehydratase RfbH	2.08552	0.275897	1.80962	9.72906e-13
leuS	leucyl-tRNA synthetase	0.744058	-1.03311	1.77717	1.02927e-05
yadF	carbonic anhydrase	-0.379887	-2.14668	1.76679	2.28972e-07
argS	Arginyl-tRNA synthetase	-0.568255	-2.33044	1.76219	8.12944e-08
icdA	isocitrate dehydrogenase	0.99373	-0.75308	1.74681	2.55636e-07
deoC	deoxyribose-phosphate aldolase	-2.14936	-3.86794	1.71858	2.1118e-08
suhB	extragenic suppressor protein SuhB	0.0715625	-1.62904	1.7006	7.72424e-13
ftn	ferritin	0.968162	-0.65985	1.62801	5.00644e-10
ldhA	D-lactate dehydrogenase	0.0250658	-1.57476	1.59982	1.57823e-06
gor	glutathione reductase	-0.60074	-2.17013	1.56939	1.31526e-09
ycfP	conserved hypothetical protein	-1.55411	-3.08514	1.53103	6.60312e-06
acnB	aconitate hydratase 2 (citrate hydro-lyase 2)	1.16891	-0.359612	1.52853	2.72427e-06
pnp	polynucleotide phosphorylase	2.26225	0.751553	1.5107	8.27532e-10
phoP	transcriptional regulatory protein PhoP, regulator of virulence determinants	1.88653	0.396581	1.48995	3.22024e-06
rfbF	glucose-1-phosphate cytidylyltransferase	0.445349	-1.01736	1.46271	1.7556e-12
nrdA	ribonucleoside-diphosphate reductase 1 alpha chain	-1.75978	-3.21917	1.45939	9.76561e-05
nifS	Cysteine desulfurase	-0.064565	-1.49547	1.4309	8.75155e-07
ptsI	phosphoenolpyruvate-protein phosphotransferase (ec 2.7.3.9) (phosphotransferase system, enzyme i)	2.19137	0.79986	1.39151	5.42804e-05
pepQ	proline dipeptidase	0.982569	-0.399735	1.3823	1.45997e-06
mdh	malate dehydrogenase	2.71199	1.36784	1.34415	5.85881e-08
fabD	malonyl CoA-acyl carrier protein transacylase	-0.508406	-1.84991	1.3415	1.88788e-08
ompR	two-component response regulator OmpR	0.139501	-1.16344	1.30294	2.63854e-05
yhgI	conserved hypothetical protein	-1.07112	-2.33883	1.26771	2.19985e-05
hemB	delta-aminolevulinic acid dehydratase	-2.83888	-4.08983	1.25094	0.000103297
deoB	phosphopentomutase	-1.23145	-2.45944	1.22799	6.40243e-09
yidA	conserved hypothetical protein	-0.279511	-1.50326	1.22375	1.24912e-07
valS	valyl-tRNA synthetase	1.8511	0.638737	1.21236	2.21251e-09
cpxR	two-component response regulatory protein	-1.2775	-2.48938	1.21188	1.78644e-05
cysS	cysteinyl-tRNA synthetase	-0.266658	-1.4749	1.20825	1.64925e-06
trxB	thioredoxin reductase	0.893063	-0.307605	1.20067	1.20895e-07
glnA	glutamine synthetase	1.15508	-0.015165	1.17025	1.58111e-06
mdoG	Glucans biosynthesis protein G precursor.	-0.113463	-1.26585	1.15239	2.77689e-08
yjgA	conserved hypothetical protein	-1.30545	-2.43732	1.13186	8.59281e-07
ndk	Nucleoside diphosphate kinase	0.223442	-0.892131	1.11557	5.81394e-08
rpe	ribulose-phosphate 3-epimerase	-0.086194	-1.18404	1.09784	8.94006e-07
sodB	superoxide dismutase	1.97232	0.880181	1.09214	1.22506e-06
clpP	ATP-dependent clp protease proteolytic subunit	0.225196	-0.851958	1.07715	2.1378e-05
minC	septum site-determining protein	-1.47261	-2.54965	1.07705	7.28488e-06
carA	carbamoyl-phosphate synthase small chain	1.72492	0.648354	1.07657	2.01927e-08
gnd	6-phosphogluconate dehydrogenase, decarboxylating	2.94304	1.86654	1.07649	4.29991e-10
sucD	succinyl-CoA synthetase alpha chain	0.603482	-0.463075	1.06656	5.79259e-06
rpoA	DNA-directed RNA polymerase alpha chain	2.54583	1.48723	1.0586	6.73573e-05
proA	gamma-glutamyl phosphate reductase	-1.9807	-3.03896	1.05826	8.18763e-05
dapA	Dihydrodipicolinate synthase	0.0767692	-0.970275	1.04704	1.42166e-07
ileS	isoleucyl-tRNA synthetase	1.3678	0.32742	1.04038	1.368e-08
gpt	xanthine-guanine phosphoribosyltransferase	-1.36535	-2.39013	1.02479	2.45544e-06
nusG	transcription antitermination protein	1.09771	0.077694	1.02002	2.9833e-10
ydfG	putative oxidoreductase	0.0979417	-0.916756	1.0147	3.10609e-07
crp	cyclic AMP receptor protein,catabolite gene activator	0.447395	-0.5616	1.00899	4.58812e-08
pepD	aminoacyl-histidine dipeptidase precursor	1.58324	0.575438	1.0078	1.32059e-11
hupB	DNA-binding protein HU-beta	3.14188	4.16274	-1.02086	4.57478e-07
yhbN	conserved hypothetical protein	-1.84108	-0.792808	-1.04827	4.29605e-08
rpsG	30S ribosomal subunit protein S7	4.50242	5.56621	-1.06379	8.03866e-05
hisJ	histidine-binding periplasmic protein	-1.18343	-0.105335	-1.0781	8.0816e-08
cypD	peptidyl-prolyl cis-trans isomerase D	-1.01356	0.072619	-1.08618	3.7429e-08
fkpA	FKBP-type peptidyl-prolyl isomerase	1.75031	2.85391	-1.1036	7.55257e-06
yfgD	putative arsenate reductase (arsenical pump modifier)	-0.153303	0.956886	-1.11019	4.54643e-05
fliY	cystine-binding periplasmic protein (FliY)	-1.48011	-0.36712	-1.11299	1.14855e-06
rplO	50S ribosomal subunit protein L15	2.56592	3.69456	-1.12864	4.44929e-06
infA	initiation factor IF-1	0.603821	1.75409	-1.15027	5.74224e-07
rpmB	50S ribosomal subunit protein L28	2.87948	4.03296	-1.15348	1.45771e-06
rpoZ	DNA-directed RNA polymerase omega chain	0.917866	2.0818	-1.16393	8.49716e-08
rplN	50S ribosomal subunit protein L14	1.6037	2.7792	-1.1755	2.93427e-05
atpG	ATP synthase gamma subunit	-1.68408	-0.506448	-1.17763	4.369e-06
frdA	fumarate reductase, flavoprotein subunit	-0.049158	1.133	-1.18215	1.01207e-05
ssb	single-strand DNA-binding protein	0.887312	2.09475	-1.20743	2.36316e-07
yfiF	putative RNA methyltransferase	-1.73394	-0.524911	-1.20903	7.14181e-08
yaiA	conserved hypothetical protein	-2.92439	-1.70908	-1.21531	9.10118e-06
ybhC	possible pectinesterase precursor	-1.38901	-0.170017	-1.219	1.4314e-09
rpmE	50S ribosomal protein L31	2.23814	3.46281	-1.22468	3.72441e-05
himA	Integration host factor alpha-subunit	0.326147	1.57405	-1.24791	4.34362e-06
cspA	cold shock protein	0.561427	1.81609	-1.25466	4.32764e-05
rplA	50S ribosomal subunit protein L1	4.01802	5.30137	-1.28335	4.60211e-05
hns	H-ns protein (histone-like protein Hlp-II)	3.40593	4.72829	-1.32236	4.25121e-07
rpmG	50S ribosomal subunit protein L33	2.98299	4.32356	-1.34056	2.69521e-07
rpsH	30S ribosomal subunit protein S8	2.48077	3.83113	-1.35036	1.97558e-08
degQ	serine protease	-1.47568	-0.121651	-1.35403	1.70216e-11
ybaB	conserved hypothetical protein	-1.39839	-0.040636	-1.35775	1.60186e-12
rplJ	50S ribosomal subunit protein L10	3.80039	5.16763	-1.36723	9.64658e-07
htrA	protease DO precursor;heat shock protein HtrA	0.145698	1.51942	-1.37372	1.50256e-06
rplI	50s ribosomal subunit protein L9	4.72907	6.10951	-1.38043	1.38061e-06
yfiD	conserved hypothetical protein	4.97238	6.35668	-1.3843	6.92258e-12
ybaK	conserved hypothetical protein	-2.17418	-0.789739	-1.38444	4.10325e-08
ycaR	conserved hypothetical protein	-3.97531	-2.58169	-1.39362	2.48743e-08
yciI	conserved hypothetical protein	-2.14314	-0.714105	-1.42903	4.87103e-10
rpsN	30S ribosomal subunit protein S14	2.42758	3.87314	-1.44556	4.10366e-06
rplY	50s ribosomal protein L25	2.31751	3.77256	-1.45505	2.57944e-07
slyB	outer membrane lipoprotein SlyB precursor	-2.40503	-0.949425	-1.45561	2.33262e-05
rpsP	30S ribosomal subunit protein S16	3.59379	5.08019	-1.4864	8.35174e-07
yggE	conserved hypothetical protein	-0.896548	0.602263	-1.49881	1.75255e-06
rnk	regulator of nucleoside diphosphate kinase	-4.61729	-3.11102	-1.50627	1.25677e-05
ygfE	conserved hypothetical protein	-2.7458	-1.21545	-1.53035	2.33487e-10
ycgL	conserved hypothetical protein	-2.71946	-1.18201	-1.53745	1.72283e-11
ynaF	conserved hypothetical protein	-1.25075	0.289902	-1.54065	1.09847e-06
rpsE	30S ribosomal subunit protein S5	3.99938	5.54519	-1.54581	1.18489e-07
yecF	conserved hypothetical protein	-2.03691	-0.479255	-1.55766	1.84074e-08
rplB	50S ribosomal subunit protein L2	3.78535	5.35858	-1.57324	5.10635e-05
rpmF	50S ribosomal protein L32	2.62482	4.2056	-1.58078	4.7267e-07
ygiW	possible exported protein	-0.996034	0.585381	-1.58141	4.14106e-06
copA	copper-transporting ATPase	-2.30617	-0.721886	-1.58428	3.29793e-07
yccJ	conserved hypothetical protein	-2.06349	-0.472283	-1.5912	3.99455e-06
rplK	50S ribosomal subunit protein L11	3.60737	5.2159	-1.60853	1.291e-06
rpsQ	30S ribosomal subunit protein S17	1.63551	3.24749	-1.61197	1.79098e-09
himD	integration host factor beta-subunit (IHF-beta)	-1.97411	-0.326668	-1.64744	1.62359e-05
yihA	ATP/GTP-binding protein	-3.21486	-1.55233	-1.66253	1.00039e-12
glnH	glutamine-binding periplasmic protein precursor	-0.630888	1.04881	-1.6797	2.76331e-11
rplC	50S ribosomal subunit protein L3	3.75576	5.44184	-1.68608	4.76587e-06
yqiC	conserved hypothetical protein	-0.523053	1.18715	-1.7102	1.74865e-09
yciN	conserved hypothetical protein	-1.7708	-0.058778	-1.71202	6.66727e-08
rplF	50S ribosomal subunit protein L6	4.20946	5.93074	-1.72128	1.07031e-10
ptsH	phosphocarrier protein HPr	2.49529	4.25336	-1.75807	1.88777e-09
tatA	sec-independent protein translocase protein	-2.53502	-0.758693	-1.77633	1.15851e-07
ydfZ	conserved hypothetical protein	-0.197962	1.58293	-1.78089	3.60904e-10
yjeI	putative membrane protein	-4.3438	-2.55798	-1.78582	2.72615e-10
infC	translation initiation factor IF-3	1.22217	3.02113	-1.79896	5.80101e-08
rpsT	30S ribosomal protein S20	3.05699	4.86459	-1.8076	2.59621e-09
lolA	outer membrane lipoprotein carrier protein precursor	-2.77857	-0.966601	-1.81197	3.48253e-10
nifU	NifU-like protein	0.0189475	1.84081	-1.82186	4.59666e-10
lipA	lipoic acid synthetase	-3.79744	-1.9755	-1.82194	5.95337e-08
hlpA	outer membrane protein OmpH precursor	1.62483	3.45212	-1.82729	1.95274e-07
dksA	dosage-dependent dnaK suppressor protein	0.958269	2.79387	-1.8356	1.47811e-11
yggN	conserved hypothetical protein	-3.69738	-1.85844	-1.83894	4.12915e-07
yjgF	conserved hypothetical protein	2.19864	4.06423	-1.86559	1.20197e-10
yggU	conserved hypothetical protein	-4.58954	-2.71453	-1.87501	1.84704e-06
ybdQ	conserved hypothetical protein	-1.17119	0.714121	-1.88532	2.76527e-07
ydjA	putative nitroreductase	-1.23695	0.761383	-1.99833	4.47586e-13
yeeX	conserved hypothetical protein	0.12858	2.14194	-2.01336	3.52341e-09
ycfF	putative protein kinase C inhibitor	-2.06717	-0.04723	-2.01993	2.70544e-15
yaeH	conserved hypothetical protein	-1.31874	0.7105	-2.02924	9.17011e-11
SEN4088	conserved hypothetical protein	-5.24495	-3.13613	-2.10881	4.13894e-10
hupA	histone like DNA-binding protein HU-alpha (NS2) (HU-2)	3.24624	5.37617	-2.12994	4.80339e-10
yejL	conserved hypothetical protein	-2.40569	-0.275033	-2.13066	1.61049e-07
SEN0943	conserved hypothetical protein	-2.71518	-0.530844	-2.18433	1.97077e-16
yiiU	conserved hypothetical protein	1.08253	3.26824	-2.18571	2.13709e-11
ygiB	possible lipoprotein	-3.1786	-0.946562	-2.23204	9.26247e-09
fis	Fis DNA-binding protein	0.111131	2.35098	-2.23985	1.53605e-09
rpmC	50S ribosomal subunit protein L29	2.11422	4.37214	-2.25792	1.9138e-07
atpC	ATP synthase epsilon subunit	-1.60199	0.673813	-2.2758	1.06646e-09
ydgH	putative exported protein	0.350822	2.657	-2.30618	2.08064e-13
flgG	flagellar basal-body rod protein FlgG (distal rod protein)	-4.95279	-2.61579	-2.33699	6.31722e-05
SEN3473	putative exported protein	-4.30438	-1.90406	-2.40032	7.67482e-09
yfhF	conserved hypothetical protein	-2.0588	0.36343	-2.42223	5.81646e-10
lpp	major outer membrane lipoprotein	-1.67067	0.922688	-2.59336	1.18891e-07
SEN0290	probable secreted protein	-4.46499	-1.86334	-2.60165	4.08296e-07
rplR	50S ribosomal subunit protein L18	2.17462	4.77914	-2.60453	3.01742e-10
dmsA	anaerobic dimethyl sulfoxide reductase chain A precursor	-5.52601	-2.86842	-2.65759	7.44483e-10
cspD	cold shock-like protein CspD	-3.75492	-1.05222	-2.7027	9.73302e-09
flgN	flagella synthesis protein FlgN	-3.86104	-1.14045	-2.72059	2.74361e-05
damX	DamX protein	-4.05856	-1.33292	-2.72565	9.02892e-13
yecH	conserved hypothetical protein	-4.60747	-1.85177	-2.7557	3.58336e-09
rpmE2	putative 50s ribosomal protein L31 (second copy)	1.81187	4.59611	-2.78423	2.20199e-08
pstS	periplasmic phosphate-binding protein	-3.23037	-0.356459	-2.87391	9.19012e-11
flgD	flagellar hook formation protein FlgD	-3.4367	-0.550797	-2.8859	7.03481e-06
atpF	ATP synthase subunit B	-3.50506	-0.596347	-2.90871	2.19594e-11
sptP	tyrosine phosphatase (associated with virulence)	-3.86282	-0.926746	-2.93608	0.000103438
flgK	flagellar hook-associated protein 1	-3.47096	-0.486285	-2.98468	5.17818e-05
flgM	negative regulator of flagellin synthesis (anti-sigma factor)	-2.39957	0.588249	-2.98782	7.72676e-06
sipB	pathogenicity island 1 effector protein	-1.5386	1.69439	-3.23299	7.94556e-08
flgE	flagellar hook protein FlgE	-3.25171	0.026616	-3.27832	4.16207e-06
prgI	pathogenicity 1 island effector protein	-1.19913	2.08126	-3.28038	4.53527e-09
sipC	pathogenicity island 1 effector protein	-0.121221	3.20931	-3.33053	1.60266e-08
asnS	asparaginyl-tRNA synthetase	1.82356	5.19993	-3.37638	2.43003e-16
sipD	pathogenicity island 1 effector protein	-2.82998	0.826256	-3.65623	1.09053e-08
fliD	flagellar hook associated protein (FliD)	-1.09742	2.58881	-3.68624	2.17443e-05
sipA	pathogenicity island 1 effector protein (function unknown)	-1.57802	2.18242	-3.76045	2.03756e-10
invJ	surface presentation of antigens protein (associated with type III secretion and virulence)	-3.40906	0.443074	-3.85214	3.14875e-10
flgL	flagellar hook-associated protein 3	-3.77623	0.145294	-3.92152	6.68272e-05
